# Supplementary material for: Lipid Profiles of the Heads of Four Shrimp Species by UPLC–Q–Exactive Orbitrap/MS and Their Cardiovascular Activities
Source: Molecules. 2022 Jan 6;27(2):350. doi: 10.3390/molecules27020350 (PMC8781101; doi:10.3390/molecules27020350)
Supplement: Supplementary file 1 [file molecules-27-00350-s001.zip]

Archive with 1 entries (1 files):
- molecules-1510977-supplementary.pdf
